# Supplementary material for: Transcriptomic Analysis Provides Insight into the ROS Scavenging System and Regulatory Mechanisms in Atriplex canescens Response to Salinity
Source: Int J Mol Sci. 2022 Dec 23;24(1):242. doi: 10.3390/ijms24010242 (PMC9820716; doi:10.3390/ijms24010242)
Supplement: Supplementary file 1 [file ijms-24-00242-s001.zip]

Archive with 1 entries (1 files):
- ijms-2035176-supplementary.pdf
